# Supplementary material for: Impact of G-Quadruplex Structures on Methylation of Model Substrates by DNA Methyltransferase Dnmt3a
Source: Int J Mol Sci. 2022 Sep 6;23(18):10226. doi: 10.3390/ijms231810226 (PMC9499004; doi:10.3390/ijms231810226)
Supplement: Supplementary file 1 [file ijms-23-10226-s001.zip]

Archive with 1 entries (1 files):
- ijms-1868017-supplementary.pdf
